# Supplementary material for: Replication dynamics of recombination-dependent replication forks
Source: Nat Commun. 2021 Feb 10;12:923. doi: 10.1038/s41467-021-21198-0 (PMC7876095; doi:10.1038/s41467-021-21198-0)
Supplement: Supplementary file 2 — Supplementary Data 1 [file 41467_2021_21198_MOESM2_ESM.xlsx]

## Sheet: RNA_DNA_HYBRIDS
SUMMARY OF DIFFERENCE BETWEEN IP/INPUT(RTF1+, ACTIVE BARRIER) AND IP/INPUT(RTF1-, INACTIVE BARRIER)
FIRST REPEAT					average over set of results
	0.2Kb_up	0.2Kb_down	4.2Kb_down			0.2Kb_up	0.2Kb_down	4.2Kb_down
0	0.00216615	0.100624	0.0930378		0	0.00675192	0.000550331	0.0369947
35	0.189257	0.240012	0.36058		35	0.118243	0.137392	0.146562
40	0.231491	0.602173	0.259223		40	0.0796408	0.511104	0.0939234
50	-0.0372918	-0.0142246	-0.0273886		50	-0.0122128	0.00348088	-0.00643018
SECOND REPEAT
	0.2Kb_up	0.2Kb_down	4.2Kb_down		SEM
0	0.00801479	-0.0955794	0.00794263			0.2Kb_up	0.2Kb_down	4.2Kb_down
35	0.166029	0.105053	0.0846597		0	0.00236875	0.0566732	0.0280279
40	-0.0131549	0.650741	0.0119762		35	0.0597764	0.0524663	0.110133
50	-0.0229085	0.0169818	-0.0150645		40	0.0765474	0.116202	0.082651
					50	0.0183629	0.00925055	0.0152181
THIRD REPEAT
	0.2Kb_up	0.2Kb_down	4.2Kb_down
0	0.0100748	-0.00339315	0.0100037
35	-0.000554829	0.0671102	-0.00555502
40	0.0205861	0.280397	0.0105707
50	0.0235618	0.0076854	0.0231626
FIRST REPEAT:												SECOND REPEAT:												THIRD REPEAT:
200bp upstream of RTS1 barrier												200bp upstream of RTS1 barrier												200bp upstream of RTS1 barrier
primers	barrier activity	time point	Ct (input)	Ct (IP)	dCT (input-IP)	2^dCt	ip/input (%)	relative accumulation		blank		primers	barrier activity	time point	Ct (input)	Ct (IP)	dCT (input-IP)	2^dCt	ip/input (%)	relative accumulation		blank		primers	barrier activity	time point	Ct (input)	Ct (IP)	dCT (input-IP)	2^dCt	ip/input (%)	relative accumulation		blank
F37/R38	rtf1+ (active barrier)	0	19.79	23.2	-3.41	0.0940779	0.313593	1		34.36		F37/R38	rtf1+ (active barrier)	0	23.13	29.54	-6.41	0.0117597	0.0391991	1		36.22		F37/R38	rtf1+ (active barrier)	0	20.31	27.69	-7.38	0.00600342	0.0200114	1		35.48
F37/R38	rtf1+ (active barrier)	35	19.39	22.81	-3.42	0.0934281	0.311427	0.993092		No Ct		F37/R38	rtf1+ (active barrier)	35	24.19	28.19	-4	0.0625	0.208333	5.31474		36.41		F37/R38	rtf1+ (active barrier)	35	21	27.98	-6.98	0.00792156	0.0264052	1.31951		No Ct
F37/R38	rtf1+ (active barrier)	40	19.2	22.2	-3	0.125	0.416667	1.32869				F37/R38	rtf1+ (active barrier)	40	22.85	29.23	-6.38	0.0120068	0.0400228	1.02101				F37/R38	rtf1+ (active barrier)	40	19.87	26.4	-6.53	0.0108212	0.0360706	1.8025
F37/R38	rtf1+ (active barrier)	50	19.47	23.55	-4.08	0.0591286	0.197095	0.628507				F37/R38	rtf1+ (active barrier)	50	22.42	28.59	-6.17	0.0138882	0.0462939	1.18099				F37/R38	rtf1+ (active barrier)	50	20.25	26.91	-6.66	0.00988872	0.0329624	1.64718
F37/R38	rtf1- (inactive barrier)	0	19.53	22.95	-3.42	0.0934281	0.311427	1				F37/R38	rtf1- (inactive barrier)	0	24.1	30.84	-6.74	0.0093553	0.0311843	1				F37/R38	rtf1- (inactive barrier)	0	19.5	27.89	-8.39	0.00298098	0.00993658	1
F37/R38	rtf1- (inactive barrier)	35	19.3	24.07	-4.77	0.0366511	0.12217	0.392292				F37/R38	rtf1- (inactive barrier)	35	24.15	30.45	-6.3	0.0126914	0.0423048	1.3566				F37/R38	rtf1- (inactive barrier)	35	19.69	26.64	-6.95	0.00808801	0.02696	2.71321
F37/R38	rtf1- (inactive barrier)	40	18.16	22.33	-4.17	0.0555527	0.185176	0.594604				F37/R38	rtf1- (inactive barrier)	40	22.87	28.84	-5.97	0.0159533	0.0531777	1.70527				F37/R38	rtf1- (inactive barrier)	40	18.33	26.08	-7.75	0.00464534	0.0154845	1.55833
F37/R38	rtf1- (inactive barrier)	50	18.12	21.95	-3.83	0.0703162	0.234387	0.752623				F37/R38	rtf1- (inactive barrier)	50	22.94	28.53	-5.59	0.0207607	0.0692024	2.21914				F37/R38	rtf1- (inactive barrier)	50	18.63	27.1	-8.47	0.00282017	0.00940058	0.946058
	SUMMARY:		rtf+ (active barrier)	rtf1- (inactive barrier)									SUMMARY:		rtf+ (active barrier)	rtf1- (inactive barrier)									SUMMARY:		rtf+ (active barrier)	rtf1- (inactive barrier)
		0	0.313593	0.311427										0	0.0391991	0.0311843										0	0.0200114	0.00993658
		35	0.311427	0.12217										35	0.208333	0.0423048										35	0.0264052	0.02696
		40	0.416667	0.185176										40	0.0400228	0.0531777										40	0.0360706	0.0154845
		50	0.197095	0.234387										50	0.0462939	0.0692024										50	0.0329624	0.00940058
200bp downstream of RTS1 barrier												200bp downstream of RTS1 barrier												200bp downstream of RTS1 barrier
primers	barrier activity	time point	Ct (input)	Ct (IP)	dCT (input-IP)	2^dCt	ip/input (%)	relative accumulation		blank		primers	barrier activity	time point	Ct (input)	Ct (IP)	dCT (input-IP)	2^dCt	ip/input (%)	relative accumulation		blank		primers	barrier activity	time point	Ct (input)	Ct (IP)	dCT (input-IP)	2^dCt	ip/input (%)	relative accumulation		blank
L5	rtf1+ (active barrier)	0	19.3	22.45	-3.15	0.112656	0.375521	1		28.7		L5	rtf1+ (active barrier)	0	22.55	27.03	-4.48	0.0448111	0.112028	1		29.9		L5	rtf1+ (active barrier)	0	19.3	24.91	-5.61	0.0204749	0.0682497	1		No Ct
L5	rtf1+ (active barrier)	35	19.19	22.28	-3.09	0.11744	0.391468	1.04247		27.67		L5	rtf1+ (active barrier)	35	24.01	27.39	-3.38	0.0960547	0.240137	2.14355		29.61		L5	rtf1+ (active barrier)	35	19.3	24.14	-4.84	0.0349152	0.116384	1.70527		32.19
L5	rtf1+ (active barrier)	40	19.32	21.32	-2	0.25	0.833333	2.21914				L5	rtf1+ (active barrier)	40	22.83	24.02	-1.19	0.438303	1.09576	9.78112				L5	rtf1+ (active barrier)	40	19.36	22.82	-3.46	0.0908733	0.302911	4.43828
L5	rtf1+ (active barrier)	50	19.3	23.04	-3.74	0.0748424	0.249475	0.664343				L5	rtf1+ (active barrier)	50	22.25	26.63	-4.38	0.0480273	0.120068	1.07177				L5	rtf1+ (active barrier)	50	18.8	25.01	-6.21	0.0135084	0.045028	0.659754
L5	rtf1- (inactive barrier)	0	19.2	22.8	-3.6	0.0824692	0.274897	1				L5	rtf1- (inactive barrier)	0	23.73	27.32	-3.59	0.0830429	0.207607	1				L5	rtf1- (inactive barrier)	0	18.29	23.83	-5.54	0.0214928	0.0716428	1
L5	rtf1- (inactive barrier)	35	19.03	23.49	-4.46	0.0454366	0.151455	0.550953				L5	rtf1- (inactive barrier)	35	23.82	28.03	-4.21	0.0540336	0.135084	0.650671				L5	rtf1- (inactive barrier)	35	18.44	24.52	-6.08	0.0147822	0.0492738	0.687771
L5	rtf1- (inactive barrier)	40	18.04	21.89	-3.85	0.0693481	0.23116	0.840896				L5	rtf1- (inactive barrier)	40	22.44	24.93	-2.49	0.178006	0.445016	2.14355				L5	rtf1- (inactive barrier)	40	17.34	24.55	-7.21	0.0067542	0.022514	0.314253
L5	rtf1- (inactive barrier)	50	18.04	21.7	-3.66	0.0791098	0.263699	0.959264				L5	rtf1- (inactive barrier)	50	22.44	27.04	-4.6	0.0412346	0.103087	0.496546				L5	rtf1- (inactive barrier)	50	17.67	24.15	-6.48	0.0112028	0.0373426	0.521233
	SUMMARY:		rtf+ (active barrier)	rtf1- (inactive barrier)									SUMMARY:		rtf+ (active barrier)	rtf1- (inactive barrier)									SUMMARY:		rtf1+ (active barrier)	rtf1- (inactive barrier)
		0	0.375521	0.274897										0	0.112028	0.207607										0	0.0682497	0.0716428
		35	0.391468	0.151455										35	0.240137	0.135084										35	0.116384	0.0492738
		40	0.833333	0.23116										40	1.09576	0.445016										40	0.302911	0.022514
		50	0.249475	0.263699										50	0.120068	0.103087										50	0.045028	0.0373426
4200bp downstream of RTS1 barrier												4200bp downstream of RTS1 barrier												4200bp downstream of RTS1 barrier
primers	barrier activity	time point	Ct (input)	Ct (IP)	dCT (input-IP)	2^dCt	ip/input (%)	relative accumulation		blank		primers	barrier activity	time point	Ct (input)	Ct (IP)	dCT (input-IP)	2^dCt	ip/input (%)	relative accumulation		blank		primers	barrier activity	time point	Ct (input)	Ct (IP)	dCT (input-IP)	2^dCt	ip/input (%)	relative accumulation		blank
A19+A20	rtf1+ (active barrier)	0	19.51	22.17	-2.66	0.15822	0.527399	1		No Ct		A19+A20	rtf1+ (active barrier)	0	22.54	28.84	-6.3	0.0126914	0.0423048	1		43.61		A19+A20	rtf1+ (active barrier)	0	19.27	26.63	-7.36	0.00608722	0.0202907	1		33.51
A19+A20	rtf1+ (active barrier)	35	19.16	21.75	-2.59	0.166086	0.553619	1.04972		No Ct		A19+A20	rtf1+ (active barrier)	35	23.97	28.83	-4.86	0.0344345	0.114782	2.71321		No Ct		A19+A20	rtf1+ (active barrier)	35	19.87	27.28	-7.41	0.00587987	0.0195996	0.965936		29.27
A19+A20	rtf1+ (active barrier)	40	19.35	21.95	-2.6	0.164938	0.549795	1.04247				A19+A20	rtf1+ (active barrier)	40	22.88	28.63	-5.75	0.0185814	0.0619379	1.46409				A19+A20	rtf1+ (active barrier)	40	19.31	26.73	-7.42	0.00583925	0.0194642	0.959264
A19+A20	rtf1+ (active barrier)	50	19.18	22.58	-3.4	0.0947323	0.315774	0.598739				A19+A20	rtf1+ (active barrier)	50	22.12	27.9	-5.78	0.018199	0.0606632	1.43396				A19+A20	rtf1+ (active barrier)	50	19	25.66	-6.66	0.00988872	0.0329624	1.6245
A19+A20	rtf1- (inactive barrier)	0	19.13	22.07	-2.94	0.130308	0.434361	1				A19+A20	rtf1- (inactive barrier)	0	23.31	29.91	-6.6	0.0103087	0.0343622	1				A19+A20	rtf1- (inactive barrier)	0	18.48	26.82	-8.34	0.0030861	0.010287	1
A19+A20	rtf1- (inactive barrier)	35	19.05	23.16	-4.11	0.0579118	0.193039	0.444421				A19+A20	rtf1- (inactive barrier)	35	23.5	30.29	-6.79	0.00903663	0.0301221	0.876606				A19+A20	rtf1- (inactive barrier)	35	18.19	25.24	-7.05	0.00754638	0.0251546	2.44528
A19+A20	rtf1- (inactive barrier)	40	18.05	21.57	-3.52	0.0871715	0.290572	0.668964				A19+A20	rtf1- (inactive barrier)	40	22.02	28.08	-6.06	0.0149885	0.0499617	1.45397				A19+A20	rtf1- (inactive barrier)	40	17.25	25.8	-8.55	0.00266805	0.00889349	0.864537
A19+A20	rtf1- (inactive barrier)	50	17.89	21.17	-3.28	0.102949	0.343163	0.790041				A19+A20	rtf1- (inactive barrier)	50	22.11	27.57	-5.46	0.0227183	0.0757277	2.20381				A19+A20	rtf1- (inactive barrier)	50	17.46	25.87	-8.41	0.00293994	0.00979978	0.952638
	SUMMARY:		rtf+ (active barrier)	rtf1- (inactive barrier)									SUMMARY:		rtf1+ (active barrier)	rtf1- (inactive barrier)									SUMMARY:		rtf1+ (active barrier)	rtf1- (inactive barrier)
		0	0.527399	0.434361										0	0.0423048	0.0343622										0	0.0202907	0.010287
		35	0.553619	0.193039										35	0.114782	0.0301221										35	0.0195996	0.0251546
		40	0.549795	0.290572										40	0.0619379	0.0499617										40	0.0194642	0.00889349
		50	0.315774	0.343163										50	0.0606632	0.0757277										50	0.0329624	0.00979978

## Sheet: RPA
SUMMARY OF FOLD INCREASE OF RPA AT ACTIVEW RTS1 BARRIER
		FIRST REPEAT	SECOND REPEAT	THIRD REPEAT	AVERAGE	SEM
WT	-200	16.1112	13.8325	14.0256	14.6565	0.729511
RNH201RNH1	-200	4.80827	5.37222	4.80827	4.99626	0.187983
WT	200	13.3119	11.7505	13.22	12.5312	0.505855
RNH201RNH1	200	5.2291	5.52726	4.68018	5.14551	0.248076
WT	400	17.8689	11.0761	11.8711	14.4725	2.14409
RNH201RNH1	400	3.89124	3.65591	4.92536	4.1575	0.389893
WT	4.2	5.95588	5.36774	5.33067	5.66181	0.20251
RNH201RNH1	4.2	2.42061	3.30665	2.89863	2.8753	0.256044
200BP UPSTREAM OF RTS1
primers	strain	barrier activity	Ct (input)	Ct (IP)	dCT (input-IP)	Ade6:dCT (input-IP)	ade6 norm	2^dCt	ip/input (%)		blank
F37_R38	rnh1rnh2	rtf1- (inactive barrier)	18.54	23.3	-4.76	-4.26	-0.5	0.707107	2.35702		31.73
F37_R38	rnh1rnh2	rtf1- (inactive barrier)	18.02	22.72	-4.7	-4.45	-0.25	0.840896	2.80299		34.55
F37_R38	rnh1rnh2	rtf1- (inactive barrier)	19.7	22.47	-2.77	-2.87	0.1	1.07177	3.57258
F37_R38	rnh1rnh2	rtf1+ (active barrier)	19.35	20.51	-1.16	-3.23	2.07	4.19887	13.9962
F37_R38	rnh1rnh2	rtf1+ (active barrier)	19.72	21.04	-1.32	-3.55	2.23	4.69134	15.6378
F37_R38	rnh1rnh2	rtf1+ (active barrier)	20.16	21.46	-1.3	-3.37	2.07	4.19887	13.9962
F37_R38	wt	rtf1- (inactive barrier)	18.72	22.91	-4.19	-4.3	0.11	1.07923	3.59743
F37_R38	wt	rtf1- (inactive barrier)	18.22	22.76	-4.54	-4.41	-0.13	0.913831	3.0461
F37_R38	wt	rtf1- (inactive barrier)	18.61	22.7	-4.09	-4.07	-0.02	0.986233	3.28744
F37_R38	wt	rtf1+ (active barrier)	20.52	21.1	-0.58	-4.58	4	16	53.3333
F37_R38	wt	rtf1+ (active barrier)	18.66	19.04	-0.38	-4.16	3.78	13.737	45.7902
F37_R38	wt	rtf1+ (active barrier)	19.01	19.27	-0.26	-4.06	3.8	13.9288	46.4294
200BP DOWNSTREAM OF RTS1
primers	strain	barrier activity	Ct (input)	Ct (IP)	dCT (input-IP)	Ade6:dCT (input-IP)	ade6 norm	2^dCt	ip/input (%)		blank
L5	rnh1rnh2	rtf1- (inactive barrier)	18.77	22.93	-4.16	-4.26	0.1	1.07177	3.57258		25.41
L5	rnh1rnh2	rtf1- (inactive barrier)	18.19	22.58	-4.39	-4.45	0.06	1.04247	3.47489		25.36
L5	rnh1rnh2	rtf1- (inactive barrier)	19.6	22.6	-3	-2.87	-0.13	0.913831	3.0461
L5	rnh1rnh2	rtf1+ (active barrier)	19.49	20.32	-0.83	-3.23	2.4	5.27803	17.5934
L5	rnh1rnh2	rtf1+ (active barrier)	19.89	20.96	-1.07	-3.55	2.48	5.57897	18.5966
L5	rnh1rnh2	rtf1+ (active barrier)	20.14	21.27	-1.13	-3.37	2.24	4.72397	15.7466
L5	wt	rtf1- (inactive barrier)	18.57	22.86	-4.29	-4.3	0.01	1.00696	3.35652
L5	wt	rtf1- (inactive barrier)	18.04	22.59	-4.55	-4.41	-0.14	0.907519	3.02506
L5	wt	rtf1- (inactive barrier)	18.34	22.57	-4.23	-4.07	-0.16	0.895025	2.98342
L5	wt	rtf1+ (active barrier)	20.38	21.32	-0.94	-4.58	3.64	12.4666	41.5554
L5	wt	rtf1+ (active barrier)	18.8	19.5	-0.7	-4.16	3.46	11.0043	36.6811
L5	wt	rtf1+ (active barrier)	18.98	19.41	-0.43	-4.06	3.63	12.3805	41.2684
400BP DOWNSTREAM OF RTS1
primers	strain	barrier activity	Ct (input)	Ct (IP)	dCT (input-IP)	Ade6:dCT (input-IP)	ade6 norm	2^dCt	ip/input (%)		blank
F139/R140	rnh1rnh2	rtf1- (inactive barrier)	20.27	24.54	-4.27	-4.26	-0.01	0.993092	3.31031		37.98
F139/R140	rnh1rnh2	rtf1- (inactive barrier)	19.46	24.14	-4.68	-4.45	-0.23	0.852635	2.84212		No Ct
F139/R140	rnh1rnh2	rtf1- (inactive barrier)	21.07	23.84	-2.77	-2.87	0.1	1.07177	3.57258
F139/R140	rnh1rnh2	rtf1+ (active barrier)	21.25	22.56	-1.31	-3.23	1.92	3.78423	12.6141
F139/R140	rnh1rnh2	rtf1+ (active barrier)	21.47	23.19	-1.72	-3.55	1.83	3.55537	11.8512
F139/R140	rnh1rnh2	rtf1+ (active barrier)	21.39	22.5	-1.11	-3.37	2.26	4.78991	15.9664
F139/R140	wt	rtf1- (inactive barrier)	20.91	24.98	-4.07	-4.3	0.23	1.17283	3.90945
F139/R140	wt	rtf1- (inactive barrier)	19.74	24.01	-4.27	-4.41	0.14	1.10191	3.67302
F139/R140	wt	rtf1- (inactive barrier)	20.11	23.95	-3.84	-4.07	0.23	1.17283	3.90945
F139/R140	wt	rtf1+ (active barrier)	22.73	22.95	-0.22	-4.58	4.36	20.5348	68.4494
F139/R140	wt	rtf1+ (active barrier)	20.92	21.41	-0.49	-4.16	3.67	12.7286	42.4286
F139/R140	wt	rtf1+ (active barrier)	21.73	22.02	-0.29	-4.06	3.77	13.6422	45.4739
4200BP DOWNSTREAM OF RTS1
primers	strain	barrier activity	Ct (input)	Ct (IP)	dCT (input-IP)	Ade6:dCT (input-IP)	ade6 norm	2^dCt	ip/input (%)		blank
A19/A20	rnh1rnh2	rtf1- (inactive barrier)	18.5	22.63	-4.13	-4.26	0.13	1.09429	3.64765		No Ct
A19/A20	rnh1rnh2	rtf1- (inactive barrier)	18.52	21.83	-3.31	-4.45	1.14	2.20381	7.34603		33.46
A19/A20	rnh1rnh2	rtf1- (inactive barrier)	19.65	21.85	-2.2	-2.87	0.67	1.59107	5.30358
A19/A20	rnh1rnh2	rtf1+ (active barrier)	19.54	20.79	-1.25	-3.23	1.98	3.94493	13.1498
A19/A20	rnh1rnh2	rtf1+ (active barrier)	20.06	21.18	-1.12	-3.55	2.43	5.38893	17.9631
A19/A20	rnh1rnh2	rtf1+ (active barrier)	20.65	21.78	-1.13	-3.37	2.24	4.72397	15.7466
A19/A20	wt	rtf1- (inactive barrier)	18.64	22.76	-4.12	-4.3	0.18	1.13288	3.77628
A19/A20	wt	rtf1- (inactive barrier)	17.89	22	-4.11	-4.41	0.3	1.23114	4.10381
A19/A20	wt	rtf1- (inactive barrier)	18.06	22.03	-3.97	-4.07	0.1	1.07177	3.57258
A19/A20	wt	rtf1+ (active barrier)	20.34	22.15	-1.81	-4.58	2.77	6.82108	22.7369
A19/A20	wt	rtf1+ (active barrier)	18.81	20.35	-1.54	-4.16	2.62	6.1475	20.4917
A19/A20	wt	rtf1+ (active barrier)	19.7	21.15	-1.45	-4.06	2.61	6.10504	20.3501
ade6 locus
primers	strain	barrier activity	Ct (input)	Ct (IP)	dCT (input-IP)
ade6	rnh1rnh2	rtf1- (inactive barrier)	18.83	23.09	-4.26
ade6	rnh1rnh2	rtf1- (inactive barrier)	18.27	22.72	-4.45
ade6	rnh1rnh2	rtf1- (inactive barrier)	19.56	22.43	-2.87
ade6	rnh1rnh2	rtf1+ (active barrier)	19.26	22.49	-3.23
ade6	rnh1rnh2	rtf1+ (active barrier)	19.66	23.21	-3.55
ade6	rnh1rnh2	rtf1+ (active barrier)	19.81	23.18	-3.37
ade6	wt	rtf1- (inactive barrier)	18.82	23.12	-4.3
ade6	wt	rtf1- (inactive barrier)	18.28	22.69	-4.41
ade6	wt	rtf1- (inactive barrier)	18.32	22.39	-4.07
ade6	wt	rtf1+ (active barrier)	20.49	25.07	-4.58
ade6	wt	rtf1+ (active barrier)	18.61	22.77	-4.16
ade6	wt	rtf1+ (active barrier)	18.89	22.95	-4.06
